# Supplementary material for: Systematic Identification of Core Transcription Factors Mediating Dysregulated Links Bridging Inflammatory Bowel Diseases and Colorectal Cancer
Source: PLoS One. 2013 Dec 26;8(12):e83495. doi: 10.1371/journal.pone.0083495 (PMC3873387; doi:10.1371/journal.pone.0083495)
Supplement: Table S1 — Thirteen IBD and CRC expression data sets downloaded from GEO database. arepresents the number of samples in status of normal, UC, CD, and CRC contained by each data set. (XLS) [file pone.0083495.s006.xls]

## Sheet: Sheet1
Table S1.
Thirteen IBD and CRC expression data sets downloaded from GEO database.
GEO	Normal	Inflammation		CRC
Accession		UC	CD
GSE4107	10a	0	0	12
GSE8671	32	0	0	0
GSE3629	0	53	0	67
GSE9452	0	21	0	0
GSE13294	0	0	0	155
GSE14333	0	0	0	290
GSE25070	0	0	0	26
GSE4459	0	0	0	89
GSE10616	11	10	14	0
GSE16879	6	24	19	0
GSE20881	67	0	82	0
GSE13367	10	17	0	0
GSE11223	63	123	0	0
a represents the number of samples in status of normal, UC, CD, and CRC contained by each data set.
