# Supplementary material for: Systematic Identification of Core Transcription Factors Mediating Dysregulated Links Bridging Inflammatory Bowel Diseases and Colorectal Cancer
Source: PLoS One. 2013 Dec 26;8(12):e83495. doi: 10.1371/journal.pone.0083495 (PMC3873387; doi:10.1371/journal.pone.0083495)
Supplement: Table S2 — Expression of some core TFs together with their dysregulated genes at the mRNA level in cell line model. Cells were treated with two kinds of LSMCM for 48 h (the supernatant of THP-1 cells which were treated with 50 ng/ml and 100 ng/ml LPS respectively). Gene expression showing at least 1.5 fold change was recognized as being significantly altered. A relationship is observed as dysregulated if no less than one node it connects is significantly altered in expression in at least one colon cell line as examined by real-time PCR. Consistent results from independent real-time PCR assays were obtained. #undetected. Gene TGFBR2 and PTGER2 are shown in bold, which are used for further analysis (Figure 6G∼H in main text). (XLS) [file pone.0083495.s007.xls]

## Sheet: Sheet1
Table S2.
Expression of some core TFs together with their dysregulated genes at the mRNA level in cell line model.
	Fold change
			LOVO			HCT-116			HT29
Transcription Factor	Gene	50 ng/ml		100 ng/ml	50 ng/ml		100 ng/ml	50ng/ml		100 ng/ml
GFI1		-1.22		-1.1	-1.55		-1.47	-1.08		-2.11
	TGFBR2	1.05		-1.5	-1.36		-1.09	2.67		2.39
	HDAC5	1.1		1.33	2.7		-1.3	1.83		1.87
	SMAD2	-1.24		-1.3	-1.25		-1.17	-1.22		1.07
	MUC2	-1.4		-1.5	-1.28		1.11	-1.53		-1.19
	PTGER2	UD#		UD	-1.85		-1.15	2.41		3.17
TCF7L2		-1.11		-1.27	-1.32		-1.18	1.01		1.24
	RPS9	-1.03		-1.09	-1.58		-1.39	-1.36		-1.18
	PTPRH	1.56		1.12	-1.23		-1.43	1.12		1.54
	ARHGEF4	-1.19		-1.2	-1.65		-1.23	-1.68		-1.68
	NAT1	-1.4		-1.5	-1.26		-1.29	1.25		1.62
STAT3		-1.25		-1.18	-1.34		-1.11	1.85		2.27
	AKT1	-1.14		-1.01	-1.55		-1.23	-1.1		1.03
XBP1		-1.86		-1.39	1.16		1.29	-1.89		-1.93
	C5	-2.38		-1.47	-2.66		1.42	-1.44		-1.9
	CHST2	-3.72		-1.71	2.2		4.06	-1.03		1.31
	IL1B	-4.55		-2.51	-1.13		-1.16	UD		UD
PBX1		-3.9		-1.97	-1.2		1.27	-1.87		-1.43
	IL23R	-1.15		-1.69	1.65		-1.25	-2.09		-3.77
	COX1	-2.39		-1.61	1.02		1.41	-5.92		-2.26
	TYMS	-1.87		-1.45	1.38		1.35	-2.34		-2.44
	BUB1B	-1.93		-1.4	1.11		1.02	-2.51		-2.51
	TLR8	-3.06		-1.66	-2.45		-1.32	-1.25		-1.7
RUNX3		-1.25		-1.41	1.06		1.35	-2.11		-2
	CD40	-2.49		1.27	1.14		1.05	6.94		4.61
	CXCR4	-1.52		-1.44	1.2		1.05	1.31		1.11
	HDAC5	1.1		1.33	2.7		-1.3	1.83		1.87
	CXCL13	-2.96		-3.61	-2.79		-1.03	-4.58		-1.72
	CCR7	-1.31		1.13	-1.42		1.75	-1.78		-3.28
