# Supplementary material for: Systematic Identification of Core Transcription Factors Mediating Dysregulated Links Bridging Inflammatory Bowel Diseases and Colorectal Cancer
Source: PLoS One. 2013 Dec 26;8(12):e83495. doi: 10.1371/journal.pone.0083495 (PMC3873387; doi:10.1371/journal.pone.0083495)
Supplement: Table S3 — Differential gene list using GSE3629 data set with FDR<0.1 using SAM. (XLS) [file pone.0083495.s008.xls]

## Sheet: Sheet1
Table 3.
Differential gene list using GSE3629 data set with FDR<0.1 using SAM.
Gene ID	Gene Symbol
4946	OAZ1
6757	SSX2
150353	DNAJB7
1266	CNN3
55192	DNAJC17
5806	PTX3
137209	ZNF572
286068	LOC286068
84624	FNDC1
762	CA4
10956	OS9
6209	RPS15
51729	WBP11
5551	PRF1
11262	SP140
2188	FANCF
135398	C6orf141
282775	OR5J2
23648	SSBP3
9521	EEF1E1
5655	KLK10
285965	LOC285965
